# Supplementary material for: Systematic Differences between Cochrane and Non-Cochrane Meta-Analyses on the Same Topic: A Matched Pair Analysis
Source: PLoS One. 2015 Dec 15;10(12):e0144980. doi: 10.1371/journal.pone.0144980 (PMC4686011; doi:10.1371/journal.pone.0144980)
Supplement: S1 Data — (XLSX) [file pone.0144980.s001.xlsx]

## Sheet: all of info
Match		Author	Title	Journal	Year	Delta years of publication	Intervention	Outcome	Condition	Sample Size	Delta in Sample Size	Number of Studies	Delta in number of studies	Effect Measure	Combined	Lower	Upper	SE	Variance	Inverse variance (1/var)	Log_combined
18	1	L. I. Watson and M. P. Armon	Thrombolysis for acute deep vein thrombosis	Cochrane	2004	3	streptokinase v. UFH	clot lysis	pulmonary embolism	167	-62	3	-4	RR	0.12	0.05	0.32	0.446668	0.199512	5.01223	-0.920819
18		Philip S Wells, Alan J Forster	Thrombolysis in Deep Vein Thrombosis: Is there still an Indication?	Thrombosis and Haemostasis	2001		streptokinase v. UFH	clot lysis	pulmonary embolism	229		7		OR	0.12	0.06	0.23	0.34	0.1156		-2.12026
27	2	J. J. Romme, J. B. Reitsma, C. N. Black, N. Colman, R. J. Scholten, W. Wieling and N. Van Dijk	Drugs and pacemakers for vasovagal, carotid sinus and situational syncope	Cochrane	2011	2	Midodrine	vasovagal syncope recurrence	vasovagal syncope	56	-87	2	-2	OR	0.12	0.04	0.36	0.560516	0.314179	3.1829	-0.920819
27		Ying Liao, Xueying Li, Yanwu Zhang, Stella Chen, Chaoshu Tang, Junbao Du	alpha-Adrenoceptor agonists for the treatment of vasovagal syncope: a meta-analysis of worldwide published data.	Acta Paediatrica	2009		Midodrine	Vasovagal syncope recurrence	vasovagal syncope	143		4		OR	0.07	0.03	0.15	0.41	0.1681		-2.65926
30	3	T. Theologou, M. Bashir, A. Rengarajan, O. Khan, T. Spyt, D. Richens and M. Field	Preoperative intra aortic balloon pumps in patients undergoing coronary artery bypass grafting	Cochrane	2011	3	preoperative intra aortic balloon pump	in-hospital mortality	cornary artery bypass surgery	255	57	5	1	OR	0.18	0.08	0.41	0.41374	0.171181	5.84178	-0.744727
30		Adel M. Dyub, M.D., M.Sc.,∗ Richard P. Whitlock, M.D., M.Sc.,∗Labib L. Abouzahr, M.D., F.R.C.S.C.,∗and Claudio S. Cin `a, M.D., F.R.C.S.C., M.Sc.†	Preoperative Intra-Aortic Balloon Pump in Patients Undergoing Coronary Bypass Surgery: A Systematic Review and Meta-Analysis	Journal of Cardiac Surgery	2008		preoperatev intra aortic balloon pump	in-hospital mortality	cornary artery bypass surgery	198		4		OR	0.18	0.06	0.57	0.57	0.3249		-1.7148
34	4	O. J. Liakopoulos, E. W. Kuhn, I. Slottosch, G. Wassmer and T. Wahlers	Preoperative statin therapy for patients undergoing cardiac surgery	Cochrane	2012	1	Preoperative Statin Therapy	AF	Surgery	841	0	8	0	OR	0.4	0.29	0.55	0.164073	0.02692	37.147	-0.39794
34		LILI DONG , FENG ZHANG & XIANHONG SHU	Usefulness of statins pretreatment for the prevention of postoperative atrial ﬁbrillation in patients undergoing cardiac surgery	Annals of Medicine	2011		Preoperative Statin Therapy	AF	Surgery	841		8		OR	0.4	0.29	0.55	0.16	0.0256		-0.916291
13	5	E. Martin-Rendon, S. Brunskill, C. Doree, C. Hyde, S. Watt, A. Mathur and S. Stanworth	Stem cell treatment for acute myocardial infarction	Cochrane	2008	-1	Stem cells vs. no stem cells	revascularization	patients with MI	77	-583	2	-5	RR	0.55	0.19	1.62	0.542293	0.294082	3.40042	-0.259637
13		Zhang S, Sun A, Xu D, Yao K, Huang Z, Jin H, Wang K, Zou Y, Ge J.	Impact of timing on efficacy and safetyof intracoronary autologous bone marrow stem cells transplantation in acute myocardial infarction: a pooled subgroup analysis of randomized controlled trials	Clin cardiol	2009		Stem cells at 4-7 days vs. none	revascularization	patients with MI	660		7		OR	0.6	0.37	0.97	0.25	0.0625		-0.510826
8	6	E. Crystal, M. S. Garfinkle, S. S. Connolly, T. T. Ginger, K. Sleik and S. S. Yusuf	Interventions for preventing post-operative atrial fibrillation in patients undergoing heart surgery	Cochrane	2004	-2	Pacing vs. control	Atrial Fib.	Heart Surgery patients	860	-1025	8	-6	OR	0.57	0.38	0.84	0.20687	0.0427952	23.3671	-0.244125
8		Burgess DC, Kilborn MJ, Keech AC.	Interventions for prevention of post-operative atrial fibrillation and its complications after cardiac surgery: a meta-analysis	European Heary Journal	2006		Overdrive/Pacing vs. control	Atrial Fib.	Post cardiac surgery	1885		14		OR	0.6	0.47	0.77	0.13	0.0169		-0.510826
16	7	F. M. Vital, H. Saconato, M. T. Ladeira, A. Sen, C. A. Hawkes, B. Soares, K. E. Burns and A. N. Atallah	Non-invasive positive pressure ventilation (CPAP or bilevel NPPV) for cardiogenic pulmonary edema	Cochrane	2008	2	continuous positive airway pressure vs. standard care	Mortality	adult patients with acute or acute-on-chronic cardiogenic pulmonary edema	614	82	12	1	RR	0.58	0.38	0.88	0.215743	0.0465452	21.4845	-0.236572
16		Peter JV, Moran JL, Phillips-Hughes J, Graham P, Bersten AD.	Effect of non-invasive positive pressure ventilation (NIPPV) on mortality in patients with acute cardiogenic pulmonary oedema: a meta-analysis.	Lancet	2006		continuous positive airway pressure vs. standard care	Mortality	patients with acute cardiogenic pulmonary oedema	532		11		RR	0.59	0.38	0.9	0.22	0.0484		-0.527633
28	8	J. M. Dieleman, J. van Paassen, D. van Dijk, M. S. Arbous, C. J. Kalkman, J. P. Vandenbroucke, G. J. van der Heijden and O. M. Dekkers	Prophylactic corticosteroids for cardiopulmonary bypass in adults	Cochrane	2011	2	Corticosteroids	AF	disesase or surgery	1389	343	7	0	OR	0.6	0.46	0.78	0.135563	0.0183773	54.415	-0.221849
28		Paul E. Marik MD, FCCP, FCCMa, Robert Fromm MD, FCCM, MPHb	The efficacy and dosage effect of corticosteroids for the prevention of atrial fibrillation after cardiac surgery: A systematic review		2009		corticosteroids	AF	surgery	1046		7		OR	0.42	0.27	0.68	0.24	0.0576		-0.867501
26	9	G. J. Hofmeyr, T. A. Lawrie, A. N. Atallah and L. Duley	Calcium supplementation during pregnancy for preventing hypertensive disorders and related problems	Cochrane	2010	-1	Calcium supplementation	Gestational hypertension	pregnancy	15470	5609	12	6	RR	0.65	0.53	0.81	0.10413	0.0108431	92.2244	-0.187087
26		Imdad A, Jabeen A, Bhutta ZA.	Role of calcium supplementation during pregnancy in reducing risk of developing gestational hypertensive disorders: a meta-analysis of studies from developing countries.	BMC Public Health	2011		Calcium Supplementation	Gestational Hypertenstion	Pregnancy	9861		6		RR	0.55	0.36	0.85	0.22	0.0484		-0.597837
4	10	C. J. van Dongen, A. G. van den Belt, M. H. Prins and A. W. Lensing	Fixed dose subcutaneous low molecular weight heparins versus adjusted dose unfractionated heparin for venous thromboembolism	Cochrane	2004	1	Low Molecular Weight Heparins vs. Unfractionated Heparin	Recurrent Venous Thromboembolism	Patients with Venous Thromboembolism	5831	4471	13	6	OR	0.68	0.53	0.88	0.127151	0.0161674	61.853	-0.167491
4		Lorio A, Guercini F, Pini M	Low-molecular-weight heparin for the long-term treatment of symptomatic venous thromboembolism: meta-analysis of the randomized comparisons with oral anticoagulants	Journal of Thrombosis and Haemostasis	2003		Low Molecular Weight Heparins vs. Unfractionated Heparin	Deep vein Thrombosis	patients with symptomatic VTE	1360		7		OR	0.66	0.41	1.07	0.24	0.0576		-0.415515
24	11	Clifford DM, Fisher SA, Brunskill SJ, Doree C, Mathur A, Watt S, Martin-Rendon E	Stem cell treatment for acute myocardial infarction	Cochrane	2012	1	Stem Cells	Mortality	Acute MI	1502	964	18	12	RR	0.7	0.4	1.21	0.285518	0.0815207	12.2668	-0.154902
24		R.A. Tuty Kuswardhani, Andreas Soejitno	Bone marrow-derived stem cells as an adjunctive treatment for acute myocardial infarction: a systematic review and meta-analysis.	Acta Med Inodnes	2011		Stem Cells	Mortality	Acute MI	538		6		OR	1.01	0.35	2.94	0.54	0.2916		0.00995033
22	12	S. Zhang, L. Wang, M. Liu and B. Wu	Tirilazad for aneurysmal subarachnoid haemorrhage	Cochrane	2010	1	Trializad	Smptomatic vasospasm	aneurysmal subarachnoid haemorrhage	3794	1	5	0	OR	0.8	0.69	0.93	0.0754695	0.00569564	175.573	-0.09691
22		Yeon Gyoe Jang Don Ilodigwe R. Loch Macdonald	Metaanalysis of Tirilazad Mesylate in Patients with Aneurysmal	Neurocritical Care Society	2009		Trializad	Symptomatic vasospasm	aneurysmal subarachnoid haemorrhage	3793		5		OR	0.8	0.69	0.93	0.08	0.0064		-0.223144
6	13	C. J. van Dongen, M. R. Mac Gillavry and M. H. Prins	Once versus twice daily LMWH for the initial treatment of venous thromboembolism	Cochrane	2003	2	1x vs. 2x daily LMWH	Recurrent Venous Thromboembolism	Patients with Thromboembolism	1281	-227	3	-2	OR	0.82	0.49	1.39	0.262704	0.0690132	14.49	-0.0861861
6		Couturaud F, Julian JA, Kearon C.	Low molecular weight heparin administered once versus twice daily in patients with venous thromboembolism: a meta-analysis	Thromb Haemost	2001		Once vs. twice daily LMWH	Symptomatic Recurrent VTE at 10 days	Patients with Thromboembolism	1508		5		OR	0.82	0.26	2.49	0.58	0.3364		-0.198451
25	14	F. Taylor, K. Ward, T. H. Moore, M. Burke, G. Davey Smith, J. P. Casas and S. Ebrahim	Statins for the primary prevention of cardiovascular disease	Cochrane	2011	0	Statins	Mortality	CVD	28161	-51334	8	-15	RR	0.84	0.73	0.96	0.0716109	0.00512812	195.003	-0.0757207
25		Marcello Tonelli MD SM, Anita Lloyd MSc, Fiona Clement PhD, Jon Conly BA, Don Husereau BScPharm MSc, Brenda Hemmelgarn PhD MD, Scott Klarenbach MD MSc, Finlay A. McAlister MD MSc, Natasha Wiebe MMath PStat, Braden Manns MD MSc; for the Alberta Kidney Disease Network	Efficacy of statins for primary prevention in people at low cardiovascular risk: a meta-analysis	Candaian Medical Association Journal (CMAJ)	2011		Statins	Mortality	CVD	79495		23		RR	0.9	0.84	0.97	0.04	0.0016		-0.105361
40	15	W. F. Westendorp, J. D. Vermeij, F. Vermeij, H. M. Den Hertog, D. W. Dippel, D. van de Beek and P. J. Nederkoorn	Antibiotic therapy for preventing infections in patients with acute stroke	Cochrane	2012	3	Antibiotics	Mortality	Acute Stroke	506	80	5	1	RR	0.85	0.47	1.51	0.302298	0.0913839	10.9428	-0.0705811
40		Diederick van de Beek, Eelco F.M. Wijdicks, Frederique H. Vermeij, Rob J de Haan, Jan M Prins, Lodewijk Spanjaard, Diederick W.J. Dippel, Paul J Nederkoorn	Preventive antibiotics for acute ischaemic stroke	JAMA Neurology	2009		Antibiotics	Mortality	Acute Stroke	426		4		OR	0.63	0.22	1.78	0.53	0.2809		-0.462035
3	16	L. Hooper, R. L. Thompson, R. A. Harrison, C. D. Summerbell, H. Moore, H. V. Worthington, P. N. Durrington, A. R. Ness, N. E. Capps, G. Davey Smith, R. A. Riemersma and S. B. Ebrahim	Omega 3 fatty acids for prevention and treatment of cardiovascular disease	Cochrane	2004	0	Omega 3 Fatty Acids vs. placebo/no supplementation	Total mortality	Cardiovascular Disease	36195	21217	44	38	RR	0.87	0.73	1.03	0.0895146	0.00801287	124.799	-0.0604807
3		Yezbe D, Lievre M	Fish oils in the care of coronary heart disease patients: a meta-analysis of randomized controlled trials.		2004		Fish Oils/Omega 3 Fatty Acids vs. placebo/no supplementation	All-Cause Mortality	Coronary Heart Disease	14978		6		RR	0.84	0.76	0.94	0.05	0.0025		-0.174353
37	17	A. Squizzato, T. Keller, E. Romualdi and S. Middeldorp	Clopidogrel plus aspirin versus aspirin alone for preventing cardiovascular disease	Cochrane	2011	-1	Clopidogrel and aspirin	Major cardiovascular events	prevention	28165	-10368	2	-5	OR	0.87	0.81	0.94	0.0364587	0.00132923	752.313	-0.0604807
37		Zouh YH, Wei X, Lu J, Ye XF, Wu MJ, Xu JF, Qin YY, He J.	Effects of combined aspirin and clopidogrel therapy on cardiovascular outcomes: systematic review and meta-analysis	PLoS One	2012		Clopidogrel and aspirin	Major cardiovascular events	prevention	38533		7		RR	0.9	0.81	1	0.05	0.0025		-0.105361
12	18	T. Fahey, K. Schroeder and S. Ebrahim	Interventions used to improve control of blood pressure in patients with hypertension	Cochrane	2006	2	self-monitoring of blood pressure	Blood pressure control	Essential hypertension	948	-362	4	-2	OR	0.88	0.67	1.15	0.139104	0.01935	51.6797	-0.0555173
12		Cappuccio FP, Kerry SM, Forbes L, Donald A.	Blood pressure control by home monitoring: meta-analysis of randomised trials.	BMJ	2004		Home-monitoring of blood pressure	Blood pressure control	Hypertension	1310		6		RR	0.9	0.81	1	0.05	0.0025		-0.105361
35	19	J. M. Wright and V. M. Musini	First-line drugs for hypertension	Cochrane	2009	3	Beta-Blockers	Total Cardiovascular Events	Hypertension	19313	8754	5	1	RR	0.89	0.81	0.98	0.0480547	0.00230925	433.04	-0.05061
35		Hazel A. Bradley, Charles Shey Wiysonge, Jimmy A Volmink, Bongani M. Mayosi, and Lionel H. Opie	How strong is the evidence for use of beta-blockers as first-line therapy for hypertension? Systematic review and meta-analysis	Journal of Hypertension	2006		Beta-Blockers	Total Cardiovascular Events	Hypertension	10559		4		RR	0.88	0.79	0.97	0.05	0.0025		-0.127833
19	20	E. L. De Schryver, A. Algra and J. van Gijn	Dipyridamole for preventing stroke and other vascular events in patients with vascular disease	Cochrane	2003	-2	Dipyridamole + Aspirin v. Aspirin Alone	Vascular event	ischeamic stroke	7316	-831	11	7	RR	0.9	0.8	1	0.0600934	0.00361121	276.915	-0.0457575
19		Jo Leonardi-Bee, MSc; Philip M.W. Bath, FRCP; Marie-Germaine Bousser, MD; Antoni Davalos, MD;Hans-Christoph Diener, MD; Bernard Guiraud-Chaumeil, MD; Juhani Sivenius, MD; Frank Yatsu, MD;Michael E. Dewey, PhD; on behalf of the Dipyridamole in Stroke Collaboration (DISC)	Dipyridamole for Preventing Recurrent Ischemic Stroke and Other Vascular Events	Journal of American Heart Association	2005		Dipyridamole + Aspirin v. Aspirin Alone	Vascular event	ischeamic stroke	8147		4		OR	0.84	0.72	0.97	0.08	0.0064		-0.174353
33	21	B. Hemmingsen, S. S. Lund, C. Gluud, A. Vaag, T. Almdal, C. Hemmingsen and J. Wetterslev	Targeting intensive glycaemic control versus targeting conventional glycaemic control for type 2 diabetes mellitus	Cochrane	2011	1	intensive glycemic control	macrovascular complications	Type 2 diabetes	28509	444	10	3	RR	0.92	0.8	1.05	0.0713071	0.0050847	196.668	-0.0362122
33		WU Hong, XU Mao-jin, ZOU Da-jin, HAN Qiao-jun and HU Xue	Intensive glycemic control and macrovascular events in type 2 diabetes mellitus: a meta-analysis of randomized controlled trials	Chinese Medical Journal	2010		intensive glycemic control	macrovascular events	Type 2 diabetes	28065		7		RR	0.92	0.87	0.98	0.03	0.0009		-0.0833816
21	22	E. A. Akl, G. Kamath, S. Y. Kim, V. Yosuico, M. Barba, I. Terrenato, F. Sperati and H. J. Schunemann	Oral anticoagulation for prolonging survival in patients with cancer	Cochrane	2007	0	anticoagulants	1-year mortality	cancer	1604	-831	5	-4	RR	0.94	0.87	1.03	0.039483	0.00155891	641.475	-0.0268721
21		Nicole m Kuderer, Alok A Khorana, Gary H Lyman, Charles W. Francis	A meta-analysis and systematic review of the efficacy and safety of anticoagulants as cancer treatment	Cancer	2007		anticoagulants	1-year mortality	cancer	2435		9		RR	0.905	0.847	0.967	0.03	0.0009		-0.0998203
31	23	G. Y. Lip, D. C. Felmeden and G. Dwivedi	Antiplatelet agents and anticoagulants for hypertension	Cochrane	2011	0	aspirin	stroke	prevention	20128	-30740	2	-7	OR	0.94	0.76	1.17	0.10845	0.0117613	85.0243	-0.0268721
31		Alfred A. Bartolucci, PhD,a,* Michal Tendera, MDb and George Howard, DrPHa	Meta-Analysis of Multiple Primary Prevention Trials of Cardiovascular Events Using Aspirin	American Journal of Cardiology	2011		Aspirin	Stroke	prevention	50868		9		OR	0.919	0.828	1.021	0.05	0.0025		-0.0844692
17	24	B. Dong, Y. Jirong, G. Liu, Q. Wang and T. Wu	Thrombolytic therapy for pulmonary embolism	Cochrane	2006	-3	rt-PA vs heparin	major hemmorage	patients with diagnosed pulmonary embolisms	464	0	5	0	OR	0.95	0.35	2.58	0.509453	0.259543	3.85293	-0.0222764
17		B. Tardy, C. Venet, F. Zeni, M. Coudrot, S. Guyomarc'h, P. Mismetti	Short term effect of recombinant tissue plasminogen activator in patients with hemodynamically stable acute pulmonary embolism: results of a meta-analysis involving 464 patients	Thrombosis research	2009		rt-PA vs heparin	major hemmorage	patients with diagnosed pulmonary embolisms	464		5		RR	0.94	0.39	2.27	0.45	0.2025		-0.0618754
36	25	E. A. Akl, N. Labedi, M. Barba, I. Terrenato, F. Sperati, P. Muti and H. Schunemann	Anticoagulation for the long-term treatment of venous thromboembolism in patients with cancer	Cochrane	2011	2	LMWH v VKA	Mortality	venous thromboembolism in cancer	1346	226	6	3	RR	0.95	0.81	1.11	0.0813407	0.00661631	151.142	-0.0222764
36		Martha L Louzada, Habeeb Majeed, Philip S Wells	Efficacy of Low-molecular-weight heparin versus Vtiamin K antagonists for long term treatment of cancer-associated venous thromboembolism in adults: a systematic review of randomized controlled trials	Thrombosis Research	2009		LMWH v VKA	Mortality	venous thromboembolism in cancer	1120		3		RR	0.94	0.8	1.11	0.08	0.0064		-0.0618754
15	26	S. D. Navaneethan, S. U. Nigwekar, V. Perkovic, D. W. Johnson, J. C. Craig and G. F. Strippoli	HMG CoA reductase inhibitors (statins) for dialysis patients	Cochrane	2009	-3	Statin therapy vs. placebo	Cardiovascular mortality	Patiends with chronic kidney disease on dialysis (HD or PD)	1839	-2784	9	-4	RR	0.96	0.65	1.4	0.19896	0.0395849	25.2621	-0.0177288
15		Palmer SC, Craig JC, Navaneethan SD, Tonelli M, Pellegrini F, Strippoli GF.	Benefits and Harms of Statin Therapy for Persons With Chronic Kidney Disease: A Systematic Review and Meta-analysis	Annals of Internal Medicine	2012		Statin therapy vs. placebo	Cardiovascular mortality	Patients with chronic kidney disease on dialysis	4623		13		RR	0.94	0.82	1.07	0.07	0.0049		-0.0618754
2	27	I. van der Schaaf, A. Algra, M. Wermer, A. Molyneux, M. Clarke, J. van Gijn and G. Rinkel	Endovascular coiling versus neurosurgical clipping for patients with aneurysmal subarachnoid haemorrhage	Cochrane	2005	0	Endovascular coiling versus neurosurgical clipping	Cerebral ischemia	aneurysmal subarachnoid haemorrhage	129	-1226	2	-4	RR	0.98	0.68	1.4	0.186459	0.034767	28.7629	-0.00877392
2		de Oliviera JG, Beck J, Ulrich C, Rathert J, Raabe A, Seifert V	Comparison between clipping and coiling on the incidence of cerebral vasospasm after aneurysmal subarachnoid hemorrhage: a systematic review and meta-analysis	Neurosurg Rev	2005		Endovascular coiling versus neurosurgical clipping	Symptomatic Vasospasm	aneurysmal subarachnoid hemmorhage	1355		6		RR	0.83	0.68	1.01	0.1	0.01		-0.18633
32	28	B. S. Heran, V. M. Musini, K. Bassett, R. S. Taylor and J. M. Wright	Angiotensin receptor blockers for heart failure	Cochrane	2012	2	ARBs plus ACEI versus ACEI alone	mortality	CHF	8260	-9801	7	-1	RR	0.98	0.9	1.06	0.0434479	0.00188772	529.741	-0.00877392
32		Andrea Kuenzli, Heiner C. Bucher, Inder Anand, Gregory Arutiunov, Leo C. Kum, Robert McKelvie, Rizwan Afzal, Michel White, Alain J. Nordmann	Meta-Analysis of Combined Therapy with Angiotensin Receptor Antagonists versus ACE Inhibitors Alone in Patients with Heart Failure	PLOS Clinical Trials	2010		ARBs plus ACEI versus ACEI alone	mortality	CHF	18061		8		RR	0.97	0.92	1.03	0.03	0.0009		-0.0304592
29	29	C. Nesbitt, R. K. Eifell, P. Coyne, H. Badri, V. Bhattacharya and G. Stansby	Endovenous ablation (radiofrequency and laser) and foam sclerotherapy versus conventional surgery for great saphenous vein varices	Cochrane	2011	3	Radiofrequency obliteration	recurrence	great saphenous vein varicies	93	-15	2	0	OR	1.04	0.37	2.91	0.527282	0.278026	3.59678	0.0170333
29		Thomas Luebke, MD1; Michael Gawenda, MD, PhD1; Joerg Heckenkamp, MD, PhD1; and Jan Brunkwall, MD, PhD1	Meta-Analysis of Endovenous Radiofrequency Obliteration of the Great Saphenous Vein in Primary Varicosis	Journal of Endovascular Therapy	2008		Radiofrequency obliteration	recurrence	great saphenous vein varicies	108		2		OR	0.81	0.29	2.26	0.52	0.2704		-0.210721
1	30	Nordmann AJ, Bucher HC, Hengstler P, Harr T, Young J	Primary stenting versus primary balloon angioplasty for treating acute myocardial infarction	Cochrane	2009	1	primary stenting compared to primary balloon angioplasty	6-12 month mortality	acute MI	3640	-2956	6	-6	OR	1.06	0.77	1.45	0.163078	0.0265946	37.6017	0.0253059
1		Giuseppe De Luca, Harry Suryapranata, Gregg W. Stone, David Antoniucci, Giuseppe Biondi-Zoccai, Adnan Kastrati, Massimo Chiariello, Paolo Marino	Coronary stenting versus balloon angioplasty for acute myocardial infarction: A meta-regression analysis of randomized trials	Int. J Cardiol	2008		stenting vs. balloon angioplasty	6-12 month mortality	acute MI	6596		12		OR	0.97	0.78	1.21	0.11	0.0121		-0.0304592
5	31	J. H. Evers, J. Collins and J. Clarke	Surgery or embolisation for varicoceles in subfertile men	Cochrane	2008	-3	Varicocele surgery or embolisation vs. no treatment	Pregnancy Rate	Subfertile men	607	227	8	4	OR	1.1	0.73	1.68	0.209194	0.0437623	22.8507	0.0413927
5		Baazeem A, Belzile E, Ciampi A, Dohle G, Jarvi K, Salonia A, Wiedner W, Zini A	Varicocele and Male Factor Infertility Treatment: A New Meta-analysis and Review of the Role of Varicocele Repair	European Urology	2011		Varicocele repair vs. no treatment	Pregnancy Rate	Men with abnormal semen parameters	380		4		OR	2.23	0.86	5.78	0.49	0.2401		0.802002
38	32	M. R. Hoenig, C. N. Aroney and I. A. Scott	Early invasive versus conservative strategies for unstable angina and non-ST elevation myocardial infarction in the stent era	Cochrane	2010	2	Early invasive (angioplasty) v. Conservative treatment (pharmacological)	Index Death or Non-Fatal MI	MI	6618	-3793	4	-4	RR	1.14	0.59	2.21	0.336052	0.112931	8.85499	0.0569049
38		Michelle O’Donoghue, MD; William E. Boden, MD; Eugene Braunwald, MD; Christopher P. Cannon, MD; Tim C. Clayton, MSc; Robbert J. de Winter, MD, PhD; Keith A. A. Fox, MB, ChB; Bo Lagerqvist, MD, PhD; Peter A. McCullough, MD, MPH; Sabina A. Murphy, MPH; Rudolf Spacek, MD, PhD; Eva Swahn, MD, PhD; Lars Wallentin, MD, PhD; Fons Windhausen, MD; Marc S. Sabatine, MD, MPH	Early invasive vs conservative treatment strategies in women and men with unstable angina and non-ST-segment Elevation myocardial infarction	Journal of American Medical Association	2008		Early invasive (angioplasty) v. Conservative treatment (pharmacological)	Index Death or Non-Fatal MI	MI	10411		8		OR	1.37	0.93	2.02	0.2	0.04		0.314811
20	33	G. Walters, N. S. Willis and J. C. Craig	Interventions for renal vasculitis in adults	Cochrane	2008	-3	plasma exchange	death	renal vasculitis	253	-134	5	-4	RR	1.15	0.71	1.88	0.246047	0.0605392	16.5182	0.0606978
20		Michael Walsh, Fausta Catapano, Wladimir Szpirt, Kristian Thorlund, Annette Bruchfel, Loic Guillevin, Marion Haubitz, Peter Merkel, Chen Au Peh, Charles Pusey, David Jayne	Plasma exchange for renal vasculitis and idiopathic rapidly progressive glomerulonephritis	American Journal of Kidney Disease	2011		plasma exchange	death	renal vasculitis	387		9		RR	1	0.71	1.42	0.18	0.0324		0
10	34	A. Algra, E. L. De Schryver, J. van Gijn, L. J. Kappelle and P. J. Koudstaal	Oral anticoagulants versus antiplatelet therapy for preventing further vascular events after transient ischaemic attack or minor stroke of presumed arterial origin	Cochrane	2006	-2	Oral anticoagulants vs. antiplatelet therapy (Moderate INR 2.1-3.6)	Major bleeding complication	Patients with TIA or stroke	493	-3851	3	-3	RR	1.19	0.59	2.41	0.357952	0.12813	7.80459	0.075547
10		Schachter ME, Tran HA, Anand SS.	Oral anticoagulants and non-cardioembolic stroke prevention	Vasc Med	2008		Oral anticoagulants vs. antiplatelet therapy (moderate INR 2.1-3.6)	Major bleed	Patients with TIA or stoke	4344		6		OR	2.03	1.49	2.76	0.16	0.0256		0.708036
11	35	W. Li, M. Liu, S. Feng, B. Wu, S. Zhang, W. Yang and G. J. Liu	Acanthopanax for acute ischaemic stroke	Cochrane	2009	2	Acanthopanax versus control	Improvement of neurological deficit at the end of treatment	Acute Ischaemic stroke	962	-18228	13	-9	RR	1.22	1.15	1.29	0.0301474	0.000908866	1100.27	0.0863598
11		Wu B, Liu M, Liu H, Li W, Tan S, Zhang S, Fang Y.	Meta-analysis of traditional Chinese patent medicine for ischemic stroke.	Stroke	2007		traditional Chinese patent medicine	Neurological Deficit Improvement After Treatment	Ischaemic Stroke	19190		22		OR	3.39	3.14	3.65	0.15	0.0225		1.22083
7	36	S. R. Gabriel, L. Carmona, M. Roque, G. L. Sanchez and X. Bonfill	Hormone replacement therapy for preventing cardiovascular disease in post-menopausal women	Cochrane	2005	-1	Primary and Secondary hormone replacement therapy and placebo	Stroke occurrence	Post-menopausal women	24283	-7931	9	3	RR	1.25	1.07	1.45	0.079329	0.0062931	158.904	0.09691
7		Magliano DJ, Rogers SL, Abramson MJ, Tonkin AM.	Hormone therapy and cardiovascular disease: a systematic review and meta-analysis	BJOG	2006		Hormone therapy vs. placebo	all stroke	Post-menopausal women	32214		6		RR	1.29	1.13	1.48	0.07	0.0049		0.254642
9	37	L. J. Coward, R. L. Featherstone and M. M. Brown	Percutaneous transluminal angioplasty and stenting for carotid artery stenosis	Cochrane	2004	-3	Endovascular treatment vs. cartoid endarterectomy	Death or any stroke after 1 year	Cartoid artery stenosis	723	-334	2	-1	OR	1.36	0.87	2.13	0.227932	0.051953	19.2482	0.133539
9		Luebke T, Aleksic M, Brunkwall J.	Meta-analysis of randomized trials comparing carotid endarterectomy and endovascular treatment	Eur J Vasc Endovasc Surg	2007		Endovascular treatment vs. endarterectomy	Deather or any stroke after 1 year	Cartoid artery stenosis	1057		3		OR	1.01	0.71	1.44	0.18	0.0324		0.00995033
14	38	K. Rerkasem and P. M. Rothwell	Local versus general anaesthesia for carotid endarterectomy	Cochrane	2008	1	Local Anesthesia	Myocardial Infarction within 30 days	patients undergoing cartoid endarterectomy	4192	3824	8	3	OR	1.53	0.67	3.47	0.421299	0.177493	5.63404	0.184691
14		J. Guay	Regional or General Anesthesia for Carotid Endarterectomy? Evidence From Published Prospective and Retrospective Studies		2007		Regional (Local) Anesthesia	Myocardial infarction	patients undergoing cartoid endarterectomy	368		5		OR	0.87	0.29	2.64	0.56	0.3136		-0.139262
39	39	S. C. Brooks, B. L. Bigham and L. J. Morrison	Mechanical versus manual chest compressions for cardiac arrest	Cochrane	2011	-2	Mechanical vs Manual Chest Compressions	Return of Spontaneous Circulation	Cardiac Arrest	51	-573	2	-2	RR	2.81	0.96	8.22	0.547962	0.300263	3.33041	0.448706
39		Mark Westfall, Steve Krantz, Christopher Mullin, Christopher Kaufman	Mechanical versus manual chest compressions in out-of-hospital cardiac arrest: A meta analysis	Journal of Crital Care Medicine	2013		Mechanical vs Manual Chest Compressions	Return of Spontaneous Circulation	Cardiac Arrest	624		4		OR	1.25	0.92	1.68	0.15	0.0225		0.223144
23	40	Moja L, Tagliabue L, Balduzzi S, Parmelli E, Pistotti V, Guarneri V, D’Amico R	Trastuzumab containing regimens for early breast cancer	Cochrane	2012	1	Trastuzumab	CHF	Breast Cancer	10281	-1601	8	-2	RR	5.11	3	8.72	0.271728	0.0738362	13.5435	0.708421
23		Tao Chen a,e, Tao Xu b,e, Yang Li c,e, Chun Liang a, Juxiang Chen b,⇑, Yicheng Lu b, Zonggui Wua,⇑⇑, Shenhong Wud	Risk of cardiac dysfunction with trastuzumab in breast cancer patients: A meta-analysis	Cancer Treatment Reviews	2011		Trastuzumab	CHF	Breast Cancer	11882		10		RR	4.19	2.73	6.42	0.25	0.0625		1.4327
